# Supplementary material for: Clostridioides difficile Infection in an Italian Tertiary Care University Hospital: A Retrospective Analysis
Source: Antibiotics (Basel). 2023 Apr 30;12(5):837. doi: 10.3390/antibiotics12050837 (PMC10215700; doi:10.3390/antibiotics12050837)
Supplement: Supplementary file 1 [file antibiotics-12-00837-s001.zip]

Archive with 1 entries (1 files):
- antibiotics-2252129-supplementary.pdf
